# Supplementary material for: Synthesis and Structure-Activity Relationships of New 2-Phenoxybenzamides with Antiplasmodial Activity
Source: Pharmaceuticals (Basel). 2021 Oct 30;14(11):1109. doi: 10.3390/ph14111109 (PMC8625693; doi:10.3390/ph14111109)
Supplement: Supplementary file 1 [file pharmaceuticals-14-01109-s001.zip]

Archive with 1 entries (1 files):
- pharmaceuticals-1409769-supplementary.pdf
